# Supplementary material for: Stage‐Dependent Transcriptional Reprogramming of B‐Cell Receptor Signaling and Antigen Presentation During Bovine Leukemia Virus–Driven Lymphomagenesis
Source: Anim Genet. 2026 Jun 5;57(3):e70136. doi: 10.1002/age.70136 (PMC13240601; doi:10.1002/age.70136)
Supplement: Supplementary file 1 — File S1: Differential gene expression profiles identified among BLV‐infected cattle clinical groups. Comprehensive list of differentially expressed genes (DEGs) obtained from transcriptomic analysis comparing Control versus Asymptomatic (AL), Control versus Persistent Lymphocytosis (PL), and PL versus Asymptomatic cattle. The file includes gene symbols, log fold‐change (logFC) values, and adjusted p‐values (FDR‐corrected) for each comparison. Positive logFC values indicate upregulation in the second group of each comparison, whereas negative values indicate downregulation. These data provide the complete set of significant transcriptional alterations associated with bovine leukemia virus (BLV) infection and disease progression, supporting the analyses presented in the main manuscript. [file AGE-57-0-s001.xlsx]

## Sheet: Control vs Asymtomatic
Gene	logFC	p-adj
BoLA-DRA	0.7425	0.0281
BoLA-DRB3	3.313	0.0317
CD79B	3.6881	0.0344
CD79B	3.6881	0.0344
SYK	1.1054	0.0358
JCHAIN	1.9786	0.0381
CD19	1.429	0.0573
CD19	1.429	0.0573
CD19	1.429	0.0573
CD79A	1.9072	0.0616
CD79A	1.9072	0.0616
CD79A	1.9072	0.0616
CD22	1.3819	0.0703
CR2	0.4972	0.0744
CD24	5.4913	0.0758
BANK1	0.8023	0.0764
BANK1	0.8023	0.0764
IGHG1	0.9721	0.1483
MS4A1	1.1784	0.1879
MS4A1	1.1784	0.1879
MS4A1	1.1784	0.1879
PRDM1	0.3832	0.2881
PRDM1	0.3832	0.2881
XBP1	0.5536	0.3271
XBP1	0.5536	0.3271
CD38	-0.199	0.4252
BTK	0.3751	0.428
MEF2B	-0.4103	0.43
SDC1	0.2604	0.5473
SDC1	0.2604	0.5473
CD27	-0.2307	0.577
TCL1A	-0.3652	0.6009
CXCR5	-0.2683	0.6026
CD86	0.0786	0.6599
PAX5	-0.0634	0.667
PAX5	-0.0634	0.667
PAX5	-0.0634	0.667
RGS13	-0.2681	0.6948
BCL6	-0.153	0.7051
BCL6	-0.153	0.7051
CD40	0.1968	0.719
AICDA	-0.1986	0.7615
BLK	0.0216	0.9117
TNFRSF13B	-0.0083	0.9871
IGHD	Not detected	—
MZB1	Not detected	—
IGHA1	Not detected	—

## Sheet: Cotrol vs PL
Gene	logFC	p-adj
BoLA-DRA	0.6038	0.0289
BoLA-DRB3	0.6177	0.0645
SYK	0.4927	0.0418
BTK	0.4212	0.3654
CD38	0.3178	0.4047
JCHAIN	0.3845	0.4187
BANK1	-0.3275	0.4567
BANK1	-0.3275	0.4567
CR2	-0.3076	0.4695
MS4A1	-0.5254	0.5244
MS4A1	-0.5254	0.5244
MS4A1	-0.5254	0.5244
CD22	0.4195	0.5427
BLK	0.2393	0.5679
IGHG1	0.2896	0.5935
CD79A	-0.4123	0.6406
CD79A	-0.4123	0.6406
CD79A	-0.4123	0.6406
RGS13	-0.2513	0.6418
TCL1A	-0.2617	0.65
XBP1	0.2083	0.6544
XBP1	0.2083	0.6544
BCL6	-0.1977	0.6826
BCL6	-0.1977	0.6826
SDC1	0.1504	0.731
SDC1	0.1504	0.731
CD19	0.2139	0.7529
CD19	0.2139	0.7529
CD19	0.2139	0.7529
CD86	0.1042	0.7769
PAX5	-0.0953	0.8288
PAX5	-0.0953	0.8288
PAX5	-0.0953	0.8288
CXCR5	-0.1106	0.8306
CD40	-0.0841	0.8421
MEF2B	0.0735	0.8661
CD27	-0.0788	0.8854
AICDA	-0.102	0.8879
CD79B	-0.1706	0.9119
CD79B	-0.1706	0.9119
TNFRSF13B	0.056	0.9123
CD24	-0.0286	0.9687
PRDM1	0.0128	0.9753
PRDM1	0.0128	0.9753
IGHD	Not detected	—
MZB1	Not detected	—
IGHA1	Not detected	—

## Sheet: PL vs Asymptomatic
Gene	logFC	p-adj
BoLA-DRA	-0.5881	0.0368
JCHAIN	-1.8641	0.0395
CD79B	-3.5127	0.0413
CD79B	-3.5127	0.0413
BoLA-DRB3	2.8534	0.0176
SYK	-1.0523	0.0449
CD79A	-1.8432	0.0721
CD79A	-1.8432	0.0721
CD79A	-1.8432	0.0721
CD24	-5.2241	0.081
CR2	-0.4652	0.0833
CD22	-1.1479	0.0896
BANK1	-0.7654	0.0942
BANK1	-0.7654	0.0942
CD19	-1.2156	0.1034
CD19	-1.2156	0.1034
CD19	-1.2156	0.1034
IGHG1	-0.9157	0.1662
MS4A1	-1.0068	0.2107
MS4A1	-1.0068	0.2107
MS4A1	-1.0068	0.2107
PRDM1	-0.3722	0.2987
PRDM1	-0.3722	0.2987
XBP1	-0.4983	0.3548
XBP1	-0.4983	0.3548
BTK	-0.3568	0.4387
MEF2B	0.4027	0.4412
CD38	0.1824	0.4728
CXCR5	0.3017	0.5579
SDC1	-0.2316	0.5694
SDC1	-0.2316	0.5694
CD27	0.2056	0.5982
TCL1A	0.3327	0.6125
CD40	-0.1905	0.6635
RGS13	0.2479	0.6996
CD86	-0.0619	0.7093
BCL6	0.1285	0.7331
BCL6	0.1285	0.7331
PAX5	0.0412	0.7448
PAX5	0.0412	0.7448
PAX5	0.0412	0.7448
AICDA	0.1844	0.771
BLK	-0.0185	0.9284
TNFRSF13B	0.0121	0.9759
IGHD	Not detected	—
MZB1	Not detected	—
IGHA1	Not detected	—
